# Supplementary material for: Voltage-Gated Sodium Channels as Potential Biomarkers and Therapeutic Targets for Epithelial Ovarian Cancer
Source: Cancers (Basel). 2021 Oct 29;13(21):5437. doi: 10.3390/cancers13215437 (PMC8582439; doi:10.3390/cancers13215437)
Supplement: Supplementary file 1 [file cancers-13-05437-s001.zip]

Archive with 2 entries (2 files):
- cancers-1424171-supplementary - new.pdf
- Supplemental Datasets.xlsx
