# Supplementary material for: Voltage-Gated Sodium Channels as Potential Biomarkers and Therapeutic Targets for Epithelial Ovarian Cancer
Source: Cancers (Basel). 2021 Oct 29;13(21):5437. doi: 10.3390/cancers13215437 (PMC8582439; doi:10.3390/cancers13215437)
Supplement: Supplementary file 1 [file cancers-13-05437-s001.zip › Supplemental Datasets.xlsx]

## Sheet: Supplemental Dataset 1
Supplemental Dataset 1. Expression of voltage-gated sodium channels by RNAseq from the Cancer Cell Line Encyclopedia.36,37
Cell Line	SCN1A	SCN1B	SCN2A	SCN2B	SCN3A	SCN3B	SCN4A	SCN4B	SCN5A	SCN7A	SCN8A	SCN9A	SCN10A	SCN11A
OV56_OVARY	-13	1.88375	-4.41455	-6.7629	-5.02286	-5.24014	-4.56662	-6.92274	-5.74	-8.3606	-4.6752	-6.6343	-13	-7.97354
JHOS4_OVARY	-6.97936	-0.352919	-6.24891	-8.08269	-8.23573	-6.10621	-6.92036	-2.66964	-3.18831	-13	-2.61879	-7.26221	-13	-7.48598
RMUGS_OVARY	-13	-2.99515	-3.86101	-6.73786	-5.01643	-4.19434	-6.04501	-4.47367	-4.59445	-8.69813	-2.33466	0.316774	-13	-9.72611
COV318_OVARY	-13	-0.891825	0.0933099	-4.37434	-4.76087	-4.10384	-6.06999	-6.09938	-2.71175	-13	-1.02499	-7.18945	-8.37194	-6.46568
OC316_OVARY
JHOM1_OVARY	-5.89197	2.58166	-0.339018	-8.41033	-1.84913	-6.28185	-7.83296	-7.49978	-7.45455	-7.78564	1.82517	-1.90335	-13	-13
JHOC5_OVARY	-13	-4.97168	-3.21076	-8.492	-2.61529	-5.98501	-6.5927	-5.99649	-3.53622	-13	-0.223065	-1.31104	-13	-8.89529
OVK18_OVARY	-13	-1.5315	-2.05148	-6.29283	-5.28081	-7.94571	-4.08743	-3.23685	-0.215276	-6.22068	0.43435	-7.05731	-13	-8.15555
SNU119_OVARY	-6.26554	-1.97408	-3.35066	-4.19894	-4.64744	-1.56608	-4.09106	-4.54078	-1.78535	-9.32914	0.246223	-5.58903	-6.77152	-4.71326
JHOM2B_OVARY	-8.60173	-3.20746	-9.74575	-9.12009	-6.39866	-4.06561	-8.54272	-3.84031	-3.24148	-8.4954	-1.77438	-7.88458	-13	0.763178
OV90_OVARY	-13	2.77389	-6.87392	-8.24827	-6.98627	-4.0494	-6.21147	-3.67475	-3.76892	-6.62357	-2.93818	-1.52491	-13	-4.95112
OVTOKO_OVARY	-3.76301	-5.16316	1.57089	-13	-3.57062	-9.68428	-2.76371	-7.16524	-4.23737	-2.25143	-2.2835	-4.10557	-13	-5.98723
OVCAR4_OVARY	-3.83364	4.2609	-7.34689	-6.98427	-6.72228	-3.97609	-1.7176	-1.42603	-3.0774	-13	-4.56315	-5.48572	-8.44582	-5.70949
CAOV4_OVARY	-6.92591	-1.75404	-6.36949	-1.17749	-5.09482	-0.302336	-4.91271	-3.18795	-1.44775	-7.81958	-0.428209	-1.80362	-9.5839	-3.91683
COV504_OVARY
SKOV3_OVARY	-6.08508	2.03864	2.12686	-13	-4.51548	-6.25632	-3.48551	-4.21373	-3.8847	-7.43818	-0.391716	-5.92047	-13	-6.8812
NIHOVCAR3_OVARY	-8.37189	1.34773	-1.34599	-1.60486	-5.16883	-1.36261	0.172939	-0.29321	0.140556	-7.6806	-0.0819166	-3.19531	-13	-7.29355
COV362_OVARY	-13	0.620568	-3.99037	-5.9295	-3.29827	-3.92655	-3.36723	-7.60391	-0.415718	-8.88977	1.52083	-3.06949	-8.65408	-7.33278
COV434_OVARY	-7.32665	-0.450233	0.27752	-13	-4.28534	-5.53597	-6.85261	-4.51943	-2.45925	-3.9724	-0.196265	-1.47679	-6.98464	-8.83327
COV644_OVARY	-13	1.15608	-6.96144	-5.16586	-9.07379	-1.19832	-6.75842	-13	-0.877502	-6.12613	-0.152864	-4.29291	-13	-13
OV7_OVARY	-13	2.58366	-6.32053	-13	0.32312	-8.47329	-7.70247	-13	-5.90902	-8.07018	-0.396857	-4.06704	-13	-13
OAW42_OVARY	-13	2.23473	0.49502	-3.34759	-5.71009	-5.42857	-4.52025	-5.4241	-5.79391	-1.01946	-3.09315	-6.8621	-13	-6.96033
OAW28_OVARY	-4.66596	-4.98594	-7.97991	0.492493	-6.50729	-4.28467	-5.05442	-5.54324	-1.18383	-10.0515	-0.682392	-5.79681	-13	-5.49451
OVCAR8_OVARY	-13	1.49065	-6.97525	-2.1272	-8.25752	-2.83032	-2.1806	0.420779	0.197816	-9.89482	1.53002	-3.64015	-13	-5.60088
OVMANA_OVARY	-6.76911	0.692278	2.91977	-8.09482	-0.716486	-5.28827	-3.7101	-4.68178	-9.72401	5.02691	-4.46281	-5.53738	-13	-8.49811
59M_OVARY	-13	-0.551424	-6.08971	-13	-3.69427	-5.75062	-4.9798	-9.13847	-3.24775	-7.51744	0.241782	-0.405175	-13	-7.86735
KURAMOCHI_OVARY	-13	-2.38485	-6.44835	-6.18527	-6.92328	-3.72664	-3.30673	-3.85968	-4.26425	-4.9085	-2.54503	-8.17215	-13	-6.07399
SNU840_OVARY	-8.79935	0.0667866	-7.94337	-8.31772	-7.47076	-3.0849	-4.74035	-4.18478	-4.69897	-8.69302	1.59674	-0.570448	-13	-8.721
SNU8_OVARY	-8.14793	-0.364615	-9.29195	-6.66629	-8.81933	-5.1593	-6.18203	-5.64027	-5.54058	-8.0416	-7.09317	-6.10885	-13	-7.48462
JHOS2_OVARY	-6.76105	-1.99828	-0.416779	-13	-3.92055	-5.94235	-6.41254	-3.10138	0.452865	-7.50272	1.59275	2.08796	-8.58895	-4.20877
OC315_OVARY
OC314_OVARY	-7.7784	-1.0622	-2.68401	-13	-3.44981	-0.803713	-2.44327	-4.44762	-1.89252	-8.08711	-0.275178	0.00887157	-13	-4.27379
CAOV3_OVARY	-6.36924	2.53056	-2.9741	-13	-6.45568	-2.5892	-2.6098	-1.04632	-0.958364	-13	-1.31448	-1.17636	-13	-13
MCAS_OVARY	-13	-3.91062	-13	-13	-8.7539	-7.20935	-7.1166	-13	-4.18565	-13	-7.44277	-6.61046	-13	-13
COLO704_OVARY
EFO27_OVARY	-13	0.335238	-8.69948	-5.07382	-4.4899	-3.80784	-1.3569	-0.288804	1.2635	-7.86417	-3.20302	-7.51638	-13	-6.47711
A2780_OVARY	-4.02648	-0.136998	1.26358	-7.1298	2.06234	-8.64518	-8.2894	-2.17195	-2.24802	1.68125	-4.17816	5.77489	-13	-6.04766
IGROV1_OVARY	-8.53386	-0.649264	1.29295	-6.24487	-1.95102	-6.07575	-2.65468	-3.08278	-3.65904	1.51352	-1.55627	-3.13021	-13	-7.45551
HS571T_OVARY
TOV21G_OVARY	-13	-1.22871	-0.499425	-4.87614	-2.51335	-6.73256	-3.56942	2.27566	-6.16829	-0.43868	-4.74359	-5.80109	-13	-7.52736
OVSAHO_OVARY	-5.86305	0.114656	-7.1066	0.575884	-8.02631	-6.89679	-4.80404	0.682941	-2.24506	-8.66361	-1.16571	-6.1459	-13	-3.9367
FUOV1_OVARY	-13	-3.87824	-0.290022	-3.07663	-4.51507	-1.29244	-6.93666	-4.86652	-2.73949	-4.95074	0.0465142	-3.0433	-8.23861	-3.88757
HEYA8_OVARY	-9.60684	1.72827	-4.75086	-13	-6.54128	-6.73369	-13	-7.21465	-0.412309	-8.50051	1.6903	-3.01932	-13	-13
TYKNU_OVARY	-8.03577	-3.71189	-6.59482	-13	-3.89982	-3.40773	-3.58445	-5.22855	-8.59835	-13	0.111751	-5.61818	-13	-7.95742
OVISE_OVARY	-13	-2.304	0.209723	-4.28997	-4.3759	-4.38389	-3.04964	-4.03478	-5.22401	1.83608	-0.790248	-5.74634	-8.82191	-4.06321
OVKATE_OVARY	-6.67709	-3.09018	-3.96313	-1.2011	-3.3485	-8.3889	-4.91765	-1.89259	-1.2173	-13	-0.162896	-1.72153	-13	-8.59874
ES2_OVARY	-8.69397	-1.37009	-4.51606	-13	-6.62841	-13	-13	-13	0.0350014	-5.26571	0.0237559	-4.51739	-13	-9.61562
TOV112D_OVARY	-2.61504	-0.150302	3.01842	-2.67734	2.57344	-5.36433	-8.25648	-3.60137	0.000495397	-8.20916	1.33505	-2.47594	-13	-7.23714
EFO21_OVARY	-7.34939	0.73395	-9.30076	-7.67511	-6.60576	-0.335228	0.860812	-5.89009	-5.44631	-13	2.49545	-6.43959	-8.22976	-4.55484
DOV13_OVARY
RMGI_OVARY	-13	-4.70037	-7.52441	-9.22068	-6.0518	-13	-4.05835	-13	-7.84986	-9.59599	-4.10324	-8.40021	-13	-13
OELE_OVARY	-8.27601	3.45272	-2.68307	-3.4486	-3.59378	-6.11336	-8.80197	-1.88383	-5.68659	-8.16968	-0.319714	0.780246	-13	-5.5347
ONCODG1_OVARY	-8.12594	0.46473	-2.03634	-1.22645	-5.25302	-2.37014	0.0245033	-0.263432	-0.479066	-7.21225	0.465396	-5.94935	-13	-5.18961
OVCAR5_OVARY
HEY_OVARY
JHOS3_OVARY
KGN_OVARY
OV17R_OVARY
OVCA420_OVARY
OVCA433_OVARY
OVMIU_OVARY
PA1_OVARY
PEO1_OVARY
SW626_OVARY
UWB1289_OVARY

## Sheet: Supplemental Dataset 2
Supplemental Dataset 2. Relative expression of voltage-gated sodium channels in ovarian cancer cells relative to fallopian tube secretory epithelial cells by RNAseq.38
Gene	logFC	AveExpr	t	P.Value	adj.P.Val
SCN1B	-2.93633	2.90117	-8.11068	7.81782e-06	0.000322418
SCN8A	-1.32793	0.841462	-13.1491	7.61247e-08	1.54452e-05
SCN9A	-0.59018	0.29509	-4.78961	0.000645494	0.00705541
SCN5A	-0.572999	0.395463	-3.91414	0.00265046	0.0197732
SCN2A	-0.209541	0.109532	-3.17209	0.00941472	0.0485896
SCN3B	-0.0855608	0.0846666	-1.44556	0.17755	0.362557
SCN3A	-0.0493911	0.0246956	-4.0934	0.00196859	0.015805
SCN7A	-0.00943059	0.00471529	-0.948298	0.364345	0.579139
SCN1A	-0.00717765	0.00598137	-1.35174	0.204928	0.39856
SCN10A	0	0	0	1	1
SCN11A	0.00675009	0.0222842	0.328503	0.749005	0.941115
SCN4A	0.0685946	0.0485823	2.57902	0.0265484	0.100481
SCN4B	0.329819	0.37735	1.55744	0.149045	0.323703
SCN2B	0.345285	0.212494	1.80765	0.0994288	0.250991

## Sheet: Supplemental Dataset 3
Supplemental Dataset 3. raw qRT-PCR data for voltage gated channel PCR array.
			mRNA target Ct values
	Biologic Replicate	Cell Type	GAPDH	HPRT1	GUSB	CACNA1A	CACNA1B	CACNA1D	CACNA1E	CACNA1F	CACNA1G	CACNA1H	CACNA1I	CACNB1	CACNB2	CACNB3	CACNB4	CACNG2	CACNG3	CACNG4	CACNG5	CACNG7	HCN1	HCN2	KCNA1	KCNA2	KCNA3	KCNA5	KCNA6	KCNA7	KCNAB1	KCNAB2	KCNB1	KCNB2	KCNC1	KCNC4	KCND1	KCND2	KCND3	KCNE1	KCNE2	KCNF1	KCNG1	KCNG2	KCNG3	KCNG4	KCNH1	KCNH2	KCNH3
KURAMOCHI	1	Ovarian cancer	17.2138	22.8888	22.8274	36.6512	28.8998	28.8303	35.3395	Undetermined	26.6227	29.1379	33.2301	26.7565	Undetermined	25.1635	28.3346	Undetermined	Undetermined	27.2129	33.4949	36.054	33.9889	29.4358	Undetermined	Undetermined	Undetermined	30.9645	34.8654	34.8487	35.6117	24.8391	28.9282	26.6615	Undetermined	29.7903	29.0763	Undetermined	37.0239	34.5504	27.9409	34.8728	25.2021	Undetermined	29.9382	Undetermined	Undetermined	30.793	30.1751
KURAMOCHI	2	Ovarian cancer	16.7218	22.5624	22.4568	Undetermined	28.1484	28.4273	34.4876	Undetermined	26.2145	28.574	31.9031	26.5214	Undetermined	24.5031	27.8376	35.9044	Undetermined	26.3892	31.8917	37.8328	34.6799	29.6156	35.5939	Undetermined	Undetermined	30.177	35.8935	35.9883	34.3392	24.7012	28.5573	26.8403	37.5321	28.4347	28.3013	Undetermined	Undetermined	35.5373	27.4919	33.4447	24.5375	Undetermined	29.3609	Undetermined	Undetermined	29.3806	29.3785
KURAMOCHI	3	Ovarian cancer	16.7468	22.3023	22.7305	Undetermined	30.1499	28.9222	Undetermined	Undetermined	26.6755	30.4239	37.0493	26.2052	Undetermined	24.5387	28.6094	35.4875	Undetermined	26.5867	34.776	36.7172	33.793	30.436	Undetermined	36.0815	36.956	32.2735	Undetermined	33.6933	35.8711	24.2638	29.427	26.3465	Undetermined	30.0301	28.1674	Undetermined	Undetermined	34.9514	28.6541	35.2212	24.9978	Undetermined	29.5821	Undetermined	Undetermined	30.9147	30.6321
BJ	1	Fibroblast	17.3811	24.5051	23.5892	28.1778	Undetermined	35.8651	Undetermined	Undetermined	29.9209	34.1304	35.2132	26.5536	31.0489	24.5205	32.4127	38.2347	Undetermined	35.4573	Undetermined	32.327	36.2287	27.3992	Undetermined	Undetermined	31.6694	Undetermined	Undetermined	Undetermined	37.1374	26.4243	31.885	Undetermined	Undetermined	26.7184	27.998	Undetermined	31.7222	31.8187	31.4613	34.6409	25.9487	36.5557	38.6924	Undetermined	26.3389	Undetermined	36.1068
BJ	2	Fibroblast	16.1701	23.4029	22.8564	27.589	34.3682	36.4116	Undetermined	Undetermined	29.4908	33.6851	34.2109	25.8447	28.8731	23.7183	32.6231	Undetermined	Undetermined	35.8599	Undetermined	31.5881	35.6453	26.646	Undetermined	34.8836	31.4733	Undetermined	34.4439	Undetermined	Undetermined	25.7868	30.464	36.6987	Undetermined	26.1996	26.3992	35.9911	30.7965	30.2277	30.7334	32.9121	26.4679	36.0863	35.7325	Undetermined	26.1794	37.5392	34.0134
BJ	3	Fibroblast	16.5635	23.9138	22.9023	27.9062	35.9618	34.5347	Undetermined	Undetermined	29.1868	32.894	34.4592	26.2286	29.7832	23.8154	32.2864	Undetermined	Undetermined	Undetermined	Undetermined	30.8729	34.7706	26.8702	33.007	32.2072	29.8978	32.9175	32.565	Undetermined	Undetermined	25.7904	29.3461	Undetermined	Undetermined	26.3998	27.3036	34.6177	31.6969	30.9316	30.6716	32.4257	26.8354	35.9016	33.3348	Undetermined	25.9999	36.7506	33.6558
WI-38	1	Fibroblast	16.2378	23.5292	23.8567	28.9558	35.8516	Undetermined	Undetermined	Undetermined	31.9095	36.4427	34.5295	26.8103	29.7566	24.9454	32.819	Undetermined	Undetermined	34.9468	Undetermined	31.9799	Undetermined	26.4004	Undetermined	34.5466	31.6687	Undetermined	Undetermined	Undetermined	Undetermined	27.5352	Undetermined	Undetermined	Undetermined	28.4444	28.2922	30.9629	32.3825	30.1748	32.5191	27.2208	25.641	29.8246	37.102	Undetermined	29.2049	33.8301	Undetermined
WI-38	2	Fibroblast	15.3206	23.5137	23.4019	28.4823	Undetermined	Undetermined	Undetermined	Undetermined	30.2565	35.6044	31.6668	26.6104	28.3875	24.4169	32.151	Undetermined	Undetermined	33.8245	Undetermined	31.6708	Undetermined	26.3958	38.2395	Undetermined	32.4684	33.7827	34.9349	33.3653	Undetermined	26.5766	35.69	Undetermined	Undetermined	27.9361	27.5502	30.1561	29.6332	28.6736	31.6646	26.8484	26.546	28.8021	38.0604	Undetermined	28.958	31.8215	34.7391
WI-38	3	Fibroblast	16.6726	24.9363	22.7075	29.5534	Undetermined	35.0646	Undetermined	Undetermined	27.5001	33.9518	30.5047	25.4528	29.6626	23.5048	31.5264	35.2991	Undetermined	Undetermined	37.9744	29.0721	37.1351	26.4798	32.908	32.9815	28.2	32.8666	32.5055	34.9739	Undetermined	26.0725	33.0314	Undetermined	38.2907	26.5889	27.5911	31.1579	32.1229	29.3392	29.901	29.4115	25.7793	31.3639	33.5088	Undetermined	26.8985	33.4532	33.998
OVCAR5	1	Ovarian cancer	16.3681	23.6274	22.2526	35.3629	32.9427	31.9469	34.5741	36.7698	27.7768	Undetermined	31.9357	24.8609	Undetermined	23.9641	32.2472	Undetermined	Undetermined	30.1132	37.6137	34.3596	Undetermined	24.9678	Undetermined	Undetermined	Undetermined	34.9885	Undetermined	34.9127	34.5393	25.6119	Undetermined	Undetermined	Undetermined	25.5161	24.5491	34.9495	35.1935	36.1853	31.4623	26.465	27.9588	Undetermined	30.0895	Undetermined	Undetermined	28.7511	30.4206
OVCAR5	2	Ovarian cancer	15.3303	21.0246	21.8018	30.8963	30.4661	28.5011	37.1458	37.9583	30.5124	Undetermined	32.9182	24.2139	Undetermined	24.006	30.2066	Undetermined	35.7825	30.5622	36.1405	32.942	Undetermined	26.7195	Undetermined	34.4829	34.293	36.5135	34.7688	35.6134	29.3762	23.6243	34.4694	Undetermined	36.7609	24.635	27.1368	Undetermined	36.5445	32.5612	28.5965	24.5408	26.5209	Undetermined	30.6558	Undetermined	Undetermined	29.3265	29.5824
OVCAR5	3	Ovarian cancer	16.6145	22.3799	22.5979	31.9077	31.8399	29.2297	36.4472	38.4461	29.9381	Undetermined	35.8444	25.4098	Undetermined	24.6529	32.2164	Undetermined	Undetermined	29.5494	37.0269	34.355	Undetermined	27.2946	Undetermined	Undetermined	33.8215	35.9745	33.9868	Undetermined	31.8722	24.662	35.3024	Undetermined	Undetermined	25.3512	27.8425	Undetermined	33.6725	34.5216	30.224	27.307	28.0633	Undetermined	29.956	Undetermined	Undetermined	29.4982	29.1798
[truncated: 48 more columns]

## Sheet: Supplemental Dataset 4
Supplemental Dataset 4. Normalized relative expression data for voltage gated sodium channels.
			mRNA target ddCt values
	Biologic Replicate	Cell Type	SCN10A	SCN11A	SCN1A	SCN1B	SCN2A	SCN2B	SCN3A	SCN3B	SCN4A	SCN4B	SCN5A	SCN7A	SCN8A	SCN9A
KURAMOCHI	1	Ovarian cancer	-0.809549	-0.390607	-6.3378	-4.46811	-9.98769	2.08159	-10.7824	2.70181	-0.959997	-0.666366	-3.59695	4.40906	-3.7247	-15.4398
KURAMOCHI	2	Ovarian cancer	-1.2059	-0.255159	-10.3271	-4.2884	-10.384	1.92222	-7.28117	2.52085	-1.35634	-0.574159	-3.33959	5.05334	-3.38656	-15.8362
KURAMOCHI	3	Ovarian cancer	-1.19299	-1.22095	-10.3142	-3.33468	-6.07273	-0.0982448	17.4675	1.37674	1.72521	-1.70635	-3.92195	3.06771	-4.12313	-15.8232
BJ	1	Fibroblast	0.0389222	1.16638	2.03923	-0.201874	0.968769	-1.74451	0.947972	1.98303	-0.111526	-0.746123	-1.58816	-3.83216	0.754207	-0.367497
BJ	2	Fibroblast	-0.976407	-1.63556	3.5162	-0.327685	0.890609	-0.967293	0.28732	0.824759	-1.12686	-0.435612	-0.922804	-4.84749	0.42805	-1.48756
BJ	3	Fibroblast	-0.659663	0.102495	4.21971	-0.451486	0.543312	0.354529	0.609657	1.57244	-0.810111	-0.438536	-0.72722	-4.53074	0.467905	-1.63019
WI-38	1	Fibroblast	-0.578291	0.295038	-5.61301	0.0857111	-0.919712	0.482451	-0.867595	-0.621336	1.39782	0.227125	1.65393	4.40832	-0.733881	1.82043
WI-38	2	Fibroblast	2.52284	-0.41074	-7.28608	-0.0278283	-0.617638	1.04396	-0.531661	-0.451196	-1.19125	0.156512	1.28502	4.6432	-0.526673	1.81339
WI-38	3	Fibroblast	-0.347402	0.482394	3.12394	0.923162	-0.86534	0.83086	-0.445692	-3.30769	1.84191	1.23663	0.299234	4.15887	-0.389606	-0.148582
OVCAR5	1	Ovarian cancer	-1.03685	-5.83162	-10.158	-1.11714	-4.56385	-2.79491	-11.0097	0.604609	1.09493	-10.6386	-2.39154	-4.90793	-4.78417	-11.3665
OVCAR5	2	Ovarian cancer	-2.40068	-2.44991	-6.99516	-3.96132	-6.67126	-8.83479	-5.43842	2.50788	5.93207	-12.0025	1.03649	-6.27176	-3.00497	-6.35729
OVCAR5	3	Ovarian cancer	1.87652	-6.0502	-10.3766	-2.47276	-10.4336	-2.78455	-5.08899	0.262449	4.50497	-5.3185	0.817798	-5.12651	-2.31654	-4.80029
* Data normalized to GAPDH, HPRT1, and GUSB, expressed relative to mean expression among fibroblast cell lines, then log2 transformed
